# Supplementary material for: A new species of Orthosiphon (Lamiaceae) from Angola
Source: Biodivers Data J. 2014 Jul 30;(2):e1162. doi: 10.3897/BDJ.2.e1162 (PMC4152831; doi:10.3897/BDJ.2.e1162)
Supplement: XML Treatment for Orthosiphon cinereus [file BDJ.2.e1162-treatment1.xml]

<!DOCTYPE tp:taxon-treatment
  PUBLIC "-//TaxonX//DTD Taxonomic Treatment Publishing DTD v0 20100105//EN" "tax-treatment-NSO.dtd">
<tp:taxon-treatment xmlns:tp="http://www.plazi.org/taxpub"><tp:treatment-meta><mixed-citation publication-type="journal"><person-group><name><surname>Paton</surname><given-names>Alan</given-names></name></person-group><article-title>A new species of <italic><tp:taxon-name><tp:taxon-name-part taxon-name-part-type="genus">Orthosiphon</tp:taxon-name-part></tp:taxon-name></italic> (<tp:taxon-name><tp:taxon-name-part taxon-name-part-type="family">Lamiaceae</tp:taxon-name-part></tp:taxon-name>) from Angola</article-title><source>Biodivers Data J</source><day>30</day><month>7</month><year>2014</year><volume>2014</volume><issue>2</issue><pub-id pub-id-type="doi">10.3897/BDJ.2.e1162</pub-id></mixed-citation></tp:treatment-meta><tp:nomenclature><tp:taxon-name>
            <tp:taxon-name-part taxon-name-part-type="genus">Orthosiphon</tp:taxon-name-part>
            <tp:taxon-name-part taxon-name-part-type="species">cinereus</tp:taxon-name-part>
            <object-id xmlns:xlink="http://www.w3.org/1999/xlink" xlink:type="simple" object-id-type="ID: K001057489 (Herbarium catalogue, KEW)">http://specimens.kew.org/herbarium/K001057489</object-id>
            <object-id xmlns:xlink="http://www.w3.org/1999/xlink" xlink:type="simple" object-id-type="IPNI">urn:lsid:ipni.org:names:77139693-1</object-id>
          </tp:taxon-name><tp:taxon-authority>A.J.Paton</tp:taxon-authority><tp:taxon-status xmlns:xlink="http://www.w3.org/1999/xlink" xlink:type="simple">sp. nov.</tp:taxon-status></tp:nomenclature><tp:treatment-sec sec-type="materials"><title>Materials</title><list list-type="alpha-lower" list-content="occurrences"><list-item><p><bold>Type status:</bold> <named-content xmlns:xlink="http://www.w3.org/1999/xlink" content-type="dwc:typeStatus" xlink:type="simple">Holotype</named-content>. <bold>Occurrence:</bold> recordedBy: <named-content xmlns:xlink="http://www.w3.org/1999/xlink" content-type="dwc:recordedBy" xlink:type="simple">G. Barbosa; F.Moreno 9730</named-content>; <bold>Location:</bold> country: <named-content xmlns:xlink="http://www.w3.org/1999/xlink" content-type="dwc:country" xlink:type="simple">Angola</named-content>; stateProvince: <named-content xmlns:xlink="http://www.w3.org/1999/xlink" content-type="dwc:stateProvince" xlink:type="simple">Huila</named-content>; verbatimLocality: <named-content xmlns:xlink="http://www.w3.org/1999/xlink" content-type="dwc:verbatimLocality" xlink:type="simple">Tchivinguiro, picada da Banja</named-content>; <bold>Event:</bold> year: <named-content xmlns:xlink="http://www.w3.org/1999/xlink" content-type="dwc:year" xlink:type="simple">1961</named-content>; month: <named-content xmlns:xlink="http://www.w3.org/1999/xlink" content-type="dwc:month" xlink:type="simple">12</named-content>; day: <named-content xmlns:xlink="http://www.w3.org/1999/xlink" content-type="dwc:day" xlink:type="simple">21</named-content>; <bold>Record Level:</bold> collectionID: <named-content xmlns:xlink="http://www.w3.org/1999/xlink" content-type="dwc:collectionID" xlink:type="simple"><ext-link ext-link-type="uri" xlink:href="http://biocol.org/urn:lsid:biocol.org:col:15867" xlink:type="simple">urn:lsid:biocol.org:col:15867</ext-link></named-content>; institutionCode: <named-content xmlns:xlink="http://www.w3.org/1999/xlink" content-type="dwc:institutionCode" xlink:type="simple">K</named-content>; source: <named-content xmlns:xlink="http://www.w3.org/1999/xlink" content-type="dwc:source" xlink:type="simple"><ext-link ext-link-type="uri" xlink:href="http://specimens.kew.org/herbarium/K001057489" xlink:type="simple">http://specimens.kew.org/herbarium/K001057489</ext-link></named-content></p></list-item><list-item><p><bold>Type status:</bold> <named-content xmlns:xlink="http://www.w3.org/1999/xlink" content-type="dwc:typeStatus" xlink:type="simple">Isotype</named-content>. <bold>Occurrence:</bold> recordedBy: <named-content xmlns:xlink="http://www.w3.org/1999/xlink" content-type="dwc:recordedBy" xlink:type="simple">G. Barbosa; F.Moreno 9730</named-content>; <bold>Location:</bold> country: <named-content xmlns:xlink="http://www.w3.org/1999/xlink" content-type="dwc:country" xlink:type="simple">Angola</named-content>; stateProvince: <named-content xmlns:xlink="http://www.w3.org/1999/xlink" content-type="dwc:stateProvince" xlink:type="simple">Huila</named-content>; verbatimLocality: <named-content xmlns:xlink="http://www.w3.org/1999/xlink" content-type="dwc:verbatimLocality" xlink:type="simple">Tchivinguiro, picada da Banja</named-content>; <bold>Event:</bold> year: <named-content xmlns:xlink="http://www.w3.org/1999/xlink" content-type="dwc:year" xlink:type="simple">1961</named-content>; month: <named-content xmlns:xlink="http://www.w3.org/1999/xlink" content-type="dwc:month" xlink:type="simple">12</named-content>; day: <named-content xmlns:xlink="http://www.w3.org/1999/xlink" content-type="dwc:day" xlink:type="simple">21</named-content>; <bold>Record Level:</bold> collectionID: <named-content xmlns:xlink="http://www.w3.org/1999/xlink" content-type="dwc:collectionID" xlink:type="simple"><ext-link ext-link-type="uri" xlink:href="http://biocol.org/urn:lsid:biocol.org:col:14498" xlink:type="simple">urn:lsid:biocol.org:col:14498</ext-link></named-content>; institutionCode: <named-content xmlns:xlink="http://www.w3.org/1999/xlink" content-type="dwc:institutionCode" xlink:type="simple">COI</named-content></p></list-item><list-item><p><bold>Type status:</bold> <named-content xmlns:xlink="http://www.w3.org/1999/xlink" content-type="dwc:typeStatus" xlink:type="simple">Isotype</named-content>. <bold>Occurrence:</bold> recordedBy: <named-content xmlns:xlink="http://www.w3.org/1999/xlink" content-type="dwc:recordedBy" xlink:type="simple">G. Barbosa; F.Moreno 9730</named-content>; <bold>Location:</bold> country: <named-content xmlns:xlink="http://www.w3.org/1999/xlink" content-type="dwc:country" xlink:type="simple">Angola</named-content>; stateProvince: <named-content xmlns:xlink="http://www.w3.org/1999/xlink" content-type="dwc:stateProvince" xlink:type="simple">Huila</named-content>; verbatimLocality: <named-content xmlns:xlink="http://www.w3.org/1999/xlink" content-type="dwc:verbatimLocality" xlink:type="simple">Tchivinguiro, picada da Banja</named-content>; <bold>Event:</bold> year: <named-content xmlns:xlink="http://www.w3.org/1999/xlink" content-type="dwc:year" xlink:type="simple">1961</named-content>; month: <named-content xmlns:xlink="http://www.w3.org/1999/xlink" content-type="dwc:month" xlink:type="simple">12</named-content>; day: <named-content xmlns:xlink="http://www.w3.org/1999/xlink" content-type="dwc:day" xlink:type="simple">21</named-content>; <bold>Record Level:</bold> collectionID: <named-content xmlns:xlink="http://www.w3.org/1999/xlink" content-type="dwc:collectionID" xlink:type="simple"><ext-link ext-link-type="uri" xlink:href="http://biocol.org/urn:lsid:biocol.org:col:15078" xlink:type="simple">urn:lsid:biocol.org:col:15078</ext-link></named-content>; institutionCode: <named-content xmlns:xlink="http://www.w3.org/1999/xlink" content-type="dwc:institutionCode" xlink:type="simple">LISC</named-content></p></list-item><list-item><p><bold>Type status:</bold> <named-content xmlns:xlink="http://www.w3.org/1999/xlink" content-type="dwc:typeStatus" xlink:type="simple">Other material</named-content>. <bold>Occurrence:</bold> recordedBy: <named-content xmlns:xlink="http://www.w3.org/1999/xlink" content-type="dwc:recordedBy" xlink:type="simple">R. Deschamps; F. Murta; M. Da Silva 1183</named-content>; <bold>Location:</bold> country: <named-content xmlns:xlink="http://www.w3.org/1999/xlink" content-type="dwc:country" xlink:type="simple">Angola</named-content>; stateProvince: <named-content xmlns:xlink="http://www.w3.org/1999/xlink" content-type="dwc:stateProvince" xlink:type="simple">Huila</named-content>; verbatimLocality: <named-content xmlns:xlink="http://www.w3.org/1999/xlink" content-type="dwc:verbatimLocality" xlink:type="simple">Serra do Bruco, pres de Sá da Bandeira</named-content>; verbatimElevation: <named-content xmlns:xlink="http://www.w3.org/1999/xlink" content-type="dwc:verbatimElevation" xlink:type="simple">1610 m</named-content>; verbatimLatitude: <named-content xmlns:xlink="http://www.w3.org/1999/xlink" content-type="dwc:verbatimLatitude" xlink:type="simple">15°09'S</named-content>; verbatimLongitude: <named-content xmlns:xlink="http://www.w3.org/1999/xlink" content-type="dwc:verbatimLongitude" xlink:type="simple">13°16'E</named-content>; <bold>Event:</bold> year: <named-content xmlns:xlink="http://www.w3.org/1999/xlink" content-type="dwc:year" xlink:type="simple">1972</named-content>; month: <named-content xmlns:xlink="http://www.w3.org/1999/xlink" content-type="dwc:month" xlink:type="simple">2</named-content>; day: <named-content xmlns:xlink="http://www.w3.org/1999/xlink" content-type="dwc:day" xlink:type="simple">21</named-content>; <bold>Record Level:</bold> collectionID: <named-content xmlns:xlink="http://www.w3.org/1999/xlink" content-type="dwc:collectionID" xlink:type="simple"><ext-link ext-link-type="uri" xlink:href="http://biocol.org/urn:lsid:biocol.org:col:15078" xlink:type="simple">urn:lsid:biocol.org:col:15078</ext-link></named-content>; institutionCode: <named-content xmlns:xlink="http://www.w3.org/1999/xlink" content-type="dwc:institutionCode" xlink:type="simple">LISC</named-content></p></list-item><list-item><p><bold>Type status:</bold> <named-content xmlns:xlink="http://www.w3.org/1999/xlink" content-type="dwc:typeStatus" xlink:type="simple">Other material</named-content>. <bold>Occurrence:</bold> recordedBy: <named-content xmlns:xlink="http://www.w3.org/1999/xlink" content-type="dwc:recordedBy" xlink:type="simple">Centro de Botânica da Junta de Investigações do Ultramar, ex Herbário Missão de Huilla 313</named-content>; <bold>Location:</bold> country: <named-content xmlns:xlink="http://www.w3.org/1999/xlink" content-type="dwc:country" xlink:type="simple">Angola</named-content>; stateProvince: <named-content xmlns:xlink="http://www.w3.org/1999/xlink" content-type="dwc:stateProvince" xlink:type="simple">Huila</named-content>; verbatimLocality: <named-content xmlns:xlink="http://www.w3.org/1999/xlink" content-type="dwc:verbatimLocality" xlink:type="simple">Without locality</named-content>; <bold>Record Level:</bold> collectionID: <named-content xmlns:xlink="http://www.w3.org/1999/xlink" content-type="dwc:collectionID" xlink:type="simple"><ext-link ext-link-type="uri" xlink:href="http://biocol.org/urn:lsid:biocol.org:col:15078" xlink:type="simple">urn:lsid:biocol.org:col:15078</ext-link></named-content>; institutionCode: <named-content xmlns:xlink="http://www.w3.org/1999/xlink" content-type="dwc:institutionCode" xlink:type="simple">LISC</named-content></p></list-item><list-item><p><bold>Type status:</bold> <named-content xmlns:xlink="http://www.w3.org/1999/xlink" content-type="dwc:typeStatus" xlink:type="simple">Other material</named-content>. <bold>Occurrence:</bold> recordedBy: <named-content xmlns:xlink="http://www.w3.org/1999/xlink" content-type="dwc:recordedBy" xlink:type="simple">H. H. Johnston s.n.</named-content>; <bold>Location:</bold> country: <named-content xmlns:xlink="http://www.w3.org/1999/xlink" content-type="dwc:country" xlink:type="simple">Angola</named-content>; verbatimLocality: <named-content xmlns:xlink="http://www.w3.org/1999/xlink" content-type="dwc:verbatimLocality" xlink:type="simple">Without Locality</named-content>; <bold>Event:</bold> year: <named-content xmlns:xlink="http://www.w3.org/1999/xlink" content-type="dwc:year" xlink:type="simple">1883</named-content>; month: <named-content xmlns:xlink="http://www.w3.org/1999/xlink" content-type="dwc:month" xlink:type="simple">9</named-content>; <bold>Record Level:</bold> institutionCode: <named-content xmlns:xlink="http://www.w3.org/1999/xlink" content-type="dwc:institutionCode" xlink:type="simple">K</named-content>; collectionCode: <named-content xmlns:xlink="http://www.w3.org/1999/xlink" content-type="dwc:collectionCode" xlink:type="simple"><ext-link ext-link-type="uri" xlink:href="http://biocol.org/urn:lsid:biocol.org:col:15867" xlink:type="simple">urn:lsid:biocol.org:col:15867</ext-link></named-content>; source: <named-content xmlns:xlink="http://www.w3.org/1999/xlink" content-type="dwc:source" xlink:type="simple"><ext-link ext-link-type="uri" xlink:href="http://specimens.kew.org/herbarium/K000938398" xlink:type="simple">http://specimens.kew.org/herbarium/K000938398</ext-link></named-content></p></list-item></list></tp:treatment-sec><tp:treatment-sec sec-type="Description"><title>Description</title><p>Perennial subshrub 1.2–2 m tall. Stems quadrangular, pubescent, more densely so at nodes with  eglandular, spreading or retrorse hairs and reddish sessile glands; inflorescence axis also with shorter glandular hairs;  young shoots tomentose. Leaves petiolate; blades paler beneath, ovate, 50–120 mm long; 25–40 mm broad, shallowly serrate, base rounded to cuneate, sometimes asymmetric, pubescent with red sessile glands, grey tomentose beneath when young; petioles 8–15 mm long. Inflorescence terminal, branched at base, lax; verticils 2–6-flowered, 5–10 mm apart; bracts inconspicuous, soon deciduous; pedicels 4–5 mm long, spreading, forming a right angle with the calyx. Calyx deflexed, 4 mm long at anthesis, pubescent with reddish sessile glands; fruiting calyx 7 mm long; posterior lip erect; lateral lobes of anterior lip deltoid with posterior margin extended towards posterior lip; median lobes of anterior lip  lanceolate, subulate at apex; longer than the lateral lobes. Corolla usually deflexed, pinkish, 10 mm long; tube 7 mm long, straight, dilating slightly towards throat; anterior lip cucullate enclosing stamens. Stamens 4, declinate, enclosed within the anterior lip; posterior pair inappendiculate, glabrous, adnate to the corolla above the midpoint of the tube; anterior pair glabrous, adnating nearer throat, anthers dorsifixed, synthecous. Disk 4-lobed, with anterior lobe larger. Ovary glabrous, deeply 4-lobed; style gynobasic, capitate, branches rounded, equal, adpressed. Nutlets brown, obovate with a small basal scar, minutely tuberculed, producing a small amount of mucilage when wet. Fig. <xref ref-type="fig" rid="F715614">1</xref>.</p></tp:treatment-sec><tp:treatment-sec sec-type="Diagnosis"><title>Diagnosis</title><p>Differs from all other African species of <italic><tp:taxon-name><tp:taxon-name-part taxon-name-part-type="genus">Orthosiphon</tp:taxon-name-part></tp:taxon-name></italic> except <italic><tp:taxon-name><tp:taxon-name-part taxon-name-part-type="genus">Orthosiphon</tp:taxon-name-part> <tp:taxon-name-part taxon-name-part-type="species">thymiflorus</tp:taxon-name-part></tp:taxon-name></italic> (Roth) Sleesen in being a shrub rather than a suffrutex sprouting annual stems, or an annual herb. Differs from <italic><tp:taxon-name><tp:taxon-name-part taxon-name-part-type="genus">Orthosiphon</tp:taxon-name-part> <tp:taxon-name-part taxon-name-part-type="species">thymiflorus</tp:taxon-name-part></tp:taxon-name></italic> in being larger and more erect, 1.2–2 m tall, rather than straggling to 0.2–1.2 m tall; and with longer larger discolorous leaves, 50–120 mm long, and greyish tomentose beneath, rather than 10–40 mm long and sparsely pubescent.  The flowers of <italic><tp:taxon-name><tp:taxon-name-part taxon-name-part-type="genus">Orthosiphon</tp:taxon-name-part> <tp:taxon-name-part taxon-name-part-type="species">cinereus</tp:taxon-name-part></tp:taxon-name></italic> are also more strongly deflexed.</p></tp:treatment-sec><tp:treatment-sec sec-type="Etymology"><title>Etymology</title><p>Named after the grey tomentose indumentum of the stems and abaxial leaf surfaces.</p></tp:treatment-sec><tp:treatment-sec sec-type="Distribution"><title>Distribution</title><p>Endemic to Angola.</p></tp:treatment-sec><tp:treatment-sec sec-type="Ecology"><title>Ecology</title><p>Damp area in forest; 1610–1700 m, alt.</p></tp:treatment-sec><tp:treatment-sec sec-type="Conservation"><title>Conservation</title><p>No recent gatherings of this species have been collected and the specimens mostly lack precise localities. This species is best viewed as data deficient.</p></tp:treatment-sec><tp:treatment-sec sec-type="Taxon discussion"><title>Taxon discussion</title><p>This is a distinctive, easily recognized species, differing from the most large-leaved specimens of <italic><tp:taxon-name><tp:taxon-name-part taxon-name-part-type="genus">Orthosiphon</tp:taxon-name-part> <tp:taxon-name-part taxon-name-part-type="species">thymiflorus</tp:taxon-name-part></tp:taxon-name></italic> which lack the discolous, greyish leaf indumentum and have spreading rather than deflexed flowers. <italic><tp:taxon-name><tp:taxon-name-part taxon-name-part-type="genus">Orthosiphon</tp:taxon-name-part> <tp:taxon-name-part taxon-name-part-type="species">thymiflorus</tp:taxon-name-part></tp:taxon-name></italic> is found throughout tropical Africa and the large leaf size seen in specimens similar to the type of <italic><tp:taxon-name><tp:taxon-name-part taxon-name-part-type="genus">Orthosiphon</tp:taxon-name-part> <tp:taxon-name-part taxon-name-part-type="species">longipes</tp:taxon-name-part></tp:taxon-name></italic> Baker represent an extreme of the variation Fig. <xref ref-type="fig" rid="F733559">2</xref>. <italic><tp:taxon-name><tp:taxon-name-part taxon-name-part-type="genus">Orthosiphon</tp:taxon-name-part> <tp:taxon-name-part taxon-name-part-type="species">longipes</tp:taxon-name-part></tp:taxon-name></italic>  was placed in synonymy of <italic><tp:taxon-name><tp:taxon-name-part taxon-name-part-type="genus">Orthosiphon</tp:taxon-name-part> <tp:taxon-name-part taxon-name-part-type="species">thymiflorus</tp:taxon-name-part></tp:taxon-name></italic> in <xref ref-type="bibr" rid="B438242">Paton et al. (2013)</xref>. The shrubby habit is seen in Asia and Madagascar <italic><tp:taxon-name><tp:taxon-name-part taxon-name-part-type="genus">Orthosiphon</tp:taxon-name-part></tp:taxon-name></italic>, <italic><tp:taxon-name><tp:taxon-name-part taxon-name-part-type="genus">Orthosiphon</tp:taxon-name-part> <tp:taxon-name-part taxon-name-part-type="species">aristatus</tp:taxon-name-part></tp:taxon-name></italic> (Blume) Miq. and <italic><tp:taxon-name><tp:taxon-name-part taxon-name-part-type="genus">Orthosiphon</tp:taxon-name-part> <tp:taxon-name-part taxon-name-part-type="species">adenocaulis</tp:taxon-name-part></tp:taxon-name></italic> <italic>A.J.Paton &amp; Hedge</italic> being respective examples and in <italic><tp:taxon-name><tp:taxon-name-part taxon-name-part-type="genus">Orthosiphon</tp:taxon-name-part> <tp:taxon-name-part taxon-name-part-type="species">americanus</tp:taxon-name-part></tp:taxon-name></italic> Harley &amp; A.J.Paton from Colombia, the only New World member of the genus. However,  the species in Africa are mainly suffrutices with annual stems being produced from woody rootstocks. The little habitat information available from the specimens of <italic><tp:taxon-name><tp:taxon-name-part taxon-name-part-type="genus">Orthosiphon</tp:taxon-name-part> <tp:taxon-name-part taxon-name-part-type="species">cinereus</tp:taxon-name-part></tp:taxon-name></italic> suggests that the species occupies a wetter forest than the seasonally dry forest habitat of <italic><tp:taxon-name><tp:taxon-name-part taxon-name-part-type="genus">Orthosiphon</tp:taxon-name-part> <tp:taxon-name-part taxon-name-part-type="species">thymiflorus</tp:taxon-name-part></tp:taxon-name></italic> and other Angolan species.</p></tp:treatment-sec><tp:treatment-sec><!--Section generated to contain objects referenced in tp:taxon-treatment.--><fig id="F715614" position="float" orientation="portrait"><label>Figure 1.</label><caption><p>Holotype of <italic><tp:taxon-name><tp:taxon-name-part taxon-name-part-type="genus">Orthosiphon</tp:taxon-name-part> <tp:taxon-name-part taxon-name-part-type="species">cinereus</tp:taxon-name-part></tp:taxon-name></italic> A.J.Paton.</p></caption><graphic xmlns:xlink="http://www.w3.org/1999/xlink" xlink:href="biodiversity_data_journal-2-e1162-g001.jpg" position="float" orientation="portrait" xlink:type="simple"/></fig><fig id="F733559" position="float" orientation="portrait"><label>Figure 2.</label><caption><p><italic><tp:taxon-name><tp:taxon-name-part taxon-name-part-type="genus">Orthosiphon</tp:taxon-name-part> <tp:taxon-name-part taxon-name-part-type="species">thymiflorus</tp:taxon-name-part></tp:taxon-name></italic>.  Angola, 30 miles inland from Ambriz, Monteiro, s.n., June 1843. <ext-link xmlns:xlink="http://www.w3.org/1999/xlink" ext-link-type="uri" xlink:href="http://specimens.kew.org/herbarium/K000347209" xlink:type="simple">http://specimens.kew.org/herbarium/K000347209. </ext-link>Holotype of <italic><tp:taxon-name><tp:taxon-name-part taxon-name-part-type="genus">Orthosiphon</tp:taxon-name-part> <tp:taxon-name-part taxon-name-part-type="species">longipes</tp:taxon-name-part></tp:taxon-name></italic> Baker.</p></caption><graphic xmlns:xlink="http://www.w3.org/1999/xlink" xlink:href="biodiversity_data_journal-2-e1162-g002.jpg" position="float" orientation="portrait" xlink:type="simple"/></fig></tp:treatment-sec><ref-list><ref id="B438242"><element-citation xmlns:xlink="http://www.w3.org/1999/xlink" publication-type="chapter" xlink:type="simple"><person-group person-group-type="author"><name name-style="western"><surname>Paton</surname><given-names>A.</given-names></name><name name-style="western"><surname>Bramley</surname><given-names>G.</given-names></name><name name-style="western"><surname>Ryding</surname><given-names>O.</given-names></name><name name-style="western"><surname>Polhill</surname><given-names>R. M.</given-names></name><name name-style="western"><surname>Harvey</surname><given-names>Y. B.</given-names></name><name name-style="western"><surname>Iwarsson</surname><given-names>M.</given-names></name><name name-style="western"><surname>Otieno</surname><given-names>D. F.</given-names></name><name name-style="western"><surname>Balkwill</surname><given-names>K.</given-names></name><name name-style="western"><surname>Phillipson</surname><given-names>P. B.</given-names></name><name name-style="western"><surname>Harley</surname><given-names>R. M.</given-names></name><name name-style="western"><surname>Willis</surname><given-names>F.</given-names></name></person-group><year>2013</year><chapter-title><tp:taxon-name>
              <tp:taxon-name-part taxon-name-part-type="family">Lamiaceae</tp:taxon-name-part>
            </tp:taxon-name></chapter-title><person-group person-group-type="editor"><name name-style="western"><surname>Timberlake</surname><given-names>J. R.</given-names></name><name name-style="western"><surname>Martins</surname><given-names>E. S.</given-names></name></person-group><source>Flora Zambesiaca</source><volume>8 part 8</volume><publisher-name>Royal Botanic Gardens, Kew</publisher-name><publisher-loc>Kew</publisher-loc><size units="page">346</size><isbn>978-1-84246-196-9</isbn></element-citation></ref></ref-list></tp:taxon-treatment>
